# Supplementary material for: Ribo-On and Ribo-Off tools using a self-cleaving ribozyme allow manipulation of endogenous gene expression in C. elegans
Source: Commun Biol. 2023 Aug 4;6:816. doi: 10.1038/s42003-023-05184-4 (PMC10403566; doi:10.1038/s42003-023-05184-4)
Supplement: Supplementary file 4 — Supplementary Data 1 [file 42003_2023_5184_MOESM4_ESM.xlsx]

## Sheet: Figure 1d
Figure 1d			ARGN-1								SCAV-3										SAX-7
	Stage	Strain name	SHX377	GSW7343	GSW7284	GSW7286	GSW7285		Stage	Strain name	GAW7400	GSW7431	GSW7434	GSW7433	GSW7432		Stage	Strain name	TV15919	GSW7234	GSW7020	GSW7125	GSW7124
	3DOA	Genotype	zjuSi47[Pcol-19>mito::mKate2]	argn-1(zac427); zjuSi47[Pcol-19>mito::mKate2]	argn-1(zac343[argn-1::gfp]); zjuSi47[Pcol-19>mito::mKate2]	argn-1(zac393[argn-1::gfp::T3H38 inactive]); zjuSi47[Pcol-19>mito::mKate2]	argn-1(zac392[argn-1::gfp::T3H38 active]); zjuSi47[Pcol-19>mito::mKate2]		3DOA	Genotype	zacSi13(Psemo-1>ctns-1-mcherry)	scav-3(tm3659); zacSi13(Psemo-1>ctns-1-mcherry)	scav-3(zac389[scav-3::gfp]); zacSi13(Psemo-1>ctns-1-mcherry)	scav-3(zac387[scav-3::gfp::T3H38 inactive]); zacSi13(Psemo-1>ctns-1-mcherry)	scav-3(zac386[scav-3::gfp::T3H38 active]); zacSi13(Psemo-1>ctns-1-mcherry)		2DOA	Genotype	wyIs587[ser2prom3>myr-mcherry]	sax-7(nj48); wyIs587[ser2prom3>myr-mcherry]	sax-7(zac311[sax-7::gfp]; wyIs587[ser2prom3>myr-mcherry]	sax-7(zac350[sax-7::gfp::T3H38 inactive]; wyIs587[ser2prom3>myr-mcherry]	sax-7(zac349[sax-7::gfp::T3H38 active]; wyIs587[ser2prom3>myr-mcherry]
		Normal	34	0	32	34	0			Normal	35	0	34	34	0			Normal	41	0	34	32	0
		Intermediate	1	2	1	1	0			Intermediate	1	0	1	7	1			Intermediate	0	0	1	4	0
		Severe	0	31	0	0	27			Severe	0	31	0	0	35			Severe	0	37	0	0	33
		total n=	35	33	33	35	27			total n=	36	31	35	41	36			total n=	41	37	35	36	33

## Sheet: Figure 1e
Figure 1e			ARGN-1						SCAV-3						SAX-7
	Stage	Strain name	GSW7284	GSW7286	GSW7285		Stage	Strain name	GSW7434	GSW7433	GSW7432		Stage	Strain name	GSW7020	GSW7125	GSW7124
	3DOA	Genotype	argn-1(zac343[argn-1::gfp]); zjuSi47[Pcol-19>mito::mKate2]	argn-1(zac393[argn-1::gfp::T3H38 inactive]); zjuSi47[Pcol-19>mito::mKate2]	argn-1(zac392[argn-1::gfp::T3H38 active]); zjuSi47[Pcol-19>mito::mKate2]		3DOA	Genotype	scav-3(zac389[scav-3::gfp]); zacSi13(Psemo-1>ctns-1-mcherry)	scav-3(zac387[scav-3::gfp::T3H38 inactive]); zacSi13(Psemo-1>ctns-1-mcherry)	scav-3(zac386[scav-3::gfp::T3H38 active]); zacSi13(Psemo-1>ctns-1-mcherry)		2DOA	Genotype	sax-7(zac311[sax-7::gfp]; wyIs587[ser2prom3>myr-mcherry]	sax-7(zac350[sax-7::gfp::T3H38 inactive]; wyIs587[ser2prom3>myr-mcherry]	sax-7(zac349[sax-7::gfp::T3H38 active]; wyIs587[ser2prom3>myr-mcherry]
	relative intensity		104.788	26.2731	3.53233		relative intensity		43.506	20.507	1.08807		relative intensity		71.287	48.7384	5.6746
			75.9253	23.6487	3.88987				55.9064	35.5773	3.44994				90.9554	32.2012	4.5542
			68.7715	19.8119	1.56387				34.3533	24.6031	0.818275				80.3494	57.319	8.724
			56.6379	17.3999	2.45647				48.4075	14.8834	12.4344				64.9992	42.9594	7.5294
			60.8935	15.1227	0.972267				41.4593	10.9047	4.17127				58.4454	41.8688	5.9034
			56.5333	32.7703	2.075				55.5081	8.28107	3.22974				66.2072	45.4766	7.639
			47.4267	23.7627	1.28613				89.6342	10.3869	12.319				56.9678	59.646	6.7888
			57.5718	30.092	3.53747				46.1741	14.6148	7.78361				71.4414	58.8466	3.7122
			124.875	22.6252	2.2812				58.4785	21.7797	10.6615				78.6308	69.5946	0.9132
			171.454	28.8159	1.36373				69.2173	32.3734	1.27992				72.8476	57.9838	1.6086
			178.924	23.8609	1.75527				31.5469	27.2521	1.41921				91.113	55.2346	4.5808
			171.569	32.092	2.92753				56.6116	20.4395	0.659542				73.7342	67.206	7.7956
			62.5313	21.7333	2.65147				53.3047	12.9811	2.47334				64.4774	38.6004	4.3794
			134.512	29.7104	2.62733				38.6471	25.8642	0.58992				61.4818	60.0674	4.3898
			114.442	17.8255	3.37327				36.4088	17.152	4.80647				68.9582	69.4472	5.8798
			207.071	21.3987	1.92453				86.2321	16.5769	4.10841				65.7784	55.0106	4.8992
			149.969	30.0638	2.7396				45.6742	15.3543	2.06141				58.4426	68.7444	4.8608
			133.028	18.2517	1.48593				42.3317	17.7376	7.09832				66.8056	64.9118	5.9992
			134.725	34.0575	2.1176				47.4116	11.0269	7.08534				79.501	78.5014	3.494
			133.392	31.2942	1.41027				40.7479	32.0432	0.91526				60.8088	73.6718	5.4168
			122.829	26.7008	2.20193				26.1076	5.50674	0.613009				67.0154	70.3154	5.7936
			119.911	22.6716	2.87667				57.0087	17.2047	5.91568				66.7614	55.1434	2.3724
			102.49	25.1911	3.5256				51.9282	23.9379	2.95181				63.4346	55.365	5.5662
			63.6727	20.8886	3.97727				37.1465	10.6829	2.77812				90.9628	61.503	4.6058
			109.618	23.6489	1.32187				91.6368	8.82014	3.02466				67.765	46.5524	6.0872
			169.693	29.3099	1.79627				29.4589	15.024	4.25627				60.1844	58.1798	5.5652
			139.696	16.6625	2.51227				62.4819	11.7886	2.80534				59.2312	73.5372	5.223
			105.737	22.3631	1.54367				42.9703	8.11588	8.32701				71.816	57.7884	9.579
			214.313	24.5794	1.9944				38.0422	31.6411	6.56934				45.537	58.022	5.559
			75.0819	26.7682	2.6646				67.565	19.3127	2.61279				57.7974	63.6882	2.674
			126.195	17.3417	2.34619				69.264	8.07554	2.63601				77.9218	69.225	5.831
			115.86	14.8515					41.2731	32.5979	4.67994				59.0554	58.5597	6.9068
			109.173	22.0913					76.9673	12.8695	2.24946				64.325		5.897
			80.7004	33.3729					47.1051	13.9023	2.93259				63.206		9.2238
			114.706	18.8561					46.9863	23.3999					52.8476		6.983
				22.8794					51.8778	27.7711					55.754		5.50314
				24.133					28.4218	11.0713					68.7662
									32.2219	18.3126					65.6868
									81.5228	15.0751					53.9156
									22.2863	18.1677					89.6504
									50.5958						67.6217
		n=	35	37	31			n=	41	40	34			n=	41	32	36
			Each row is the mean of a single animal.

## Sheet: Figure 1f
Figure 1f			ARGN-1							SCAV-3								SAX-7
	Stage	Strain name	N2	GSW343	GSW393	GSW392		Stage	Strain name	N2	GSW389	GSW387	GSW386		Stage	Strain name	N2	GSW311	GSW350	GSW349
	L4	Genotype	wildtype	argn-1(zac343[argn-1::gfp])	argn-1(zac393[argn-1::gfp::T3H38 inactive])	argn-1(zac392[argn-1::gfp::T3H38 active])		L4	Genotype	wildtype	scav-3(zac389[scav-3::gfp])	scav-3(zac387[scav-3::gfp::T3H38 inactive])	scav-3(zac386[scav-3::gfp::T3H38 active])		L4	Genotype	wildtype	sax-7(zac311[sax-7::gfp])	sax-7(zac350[sax-7::gfp::T3H38 inactive])	sax-7(zac349[sax-7::gfp::T3H38 active]; wyIs587[ser2prom3>myr-mcherry]
	qPCR		1	1.31134	0.401839	0.0112326		qPCR		1	1.02174	0.335492	0.00789024		qPCR		1	0.858795	0.661989	0.0393555
			1	1.36398	0.608015	0.0145914				1	1.17915	0.442122	0.0205394				1	0.898532	0.621961	0.025313
			1	1.24704	0.398915	0.016742				1	0.943434	0.587795	0.0204231				1	1.11779	0.800232	0.0252797

## Sheet: Figure 2b
Figure 2b			ARGN-1								DRP-1								SCAV-3
	Stage	Strain name	SHX377	GSW7343	GSW7285	L4440 RNAi(zjuSi47)	argn-1 RNAi(zjuSi47)		Stage	Strain name	SHX378	GSW6891	GSW567	L4440 RNAi(zjuSi48)	drp-1 RNAi(zjuSi48)		Stage	Strain name	XW5399	GSW7782	GSW481	L4440 RNAi(qxIs257)	scav-3 RNAi(qxIs257)
	1DOA	Genotype	zjuSi47[Pcol-19>mito::mKate2]	argn-1(zac427); zjuSi47[Pcol-19>mito::mKate2]	argn-1(zac392[argn-1::gfp::T3H38 active]); zjuSi47[Pcol-19>mito::mKate2]				1DOA	Genotype	zjuSi48[Pcol-19>tomm-20::gfp]	drp-1(tm1108); zjuSi48[Pcol-19>tomm-20::gfp]	drp-1(zac567[drp-1::loxp::T3H38 active::loxp); zjuSi48[Pcol-19>tomm-20::gfp]				1DOA	Genotype	qxIs257[Pced-1::nuc-1::mCherry]	scav-3(tm3659); qxIs257[Pced-1::nuc-1::mCherry]	cav-3(zac481[scav-3::loxp::T3H38::loxp]); qxIs257[Pced-1::nuc-1::mCherry]
		Normal	29	0	0	43	2			Normal	43	0	0	48	0			Normal	42	0	0	45	0
		intermediate	0	0	0	0	5			intermediate	0	0	0	0	5			intermediate	0	0	0	0	6
		severe	0	43	42	0	43			severe	0	52	53	0	40			severe	0	50	51	0	40
		total n=	29	43	42	43	50			total n=	43	52	53	48	45			total n=	42	50	51	45	46

## Sheet: Figure 2d
Figure 2d			DMA-1								SAX-7								EFF-1
	Stage	Strain name	TV15911	GSW7343	GSW7285	wyIs592; L4440 RNAi	wyIs592; dma-1 RNAi		Stage	Strain name	TV15911	GSW6891	GSW567	wyIs592; L4440 RNAi	wyIs592; sax-7 RNAi		Stage	Strain name	TV15911	GSW7782	GSW481	wyIs592; L4440 RNAi	wyIs592; eff-1 RNAi
	1DOA	Genotype	wyIs592[ser2prom3>myr-gfp]	dma-1(wy686);wyIs592[ser2prom3>myr-gfp]	dma-1(zac490[dma-1::loxp::T3H38::loxp]);wyIs592[ser2prom3>myr-gf p]				1DOA	Genotype	wyIs592[ser2prom3>myr-gfp]	sax-7(nj48); wyIs592[ser2prom3>myr-gfp]	sax-7(zac479[sax-7::loxp::T3H38::loxp]); wyIs592[ser2prom3>myr-gfp]				1DOA	Genotype	wyIs592[ser2prom3>myr-gfp]	eff-1(hy21); wyIs592[ser2prom3>myr-gfp]	eff-1(zac527[eff-1b::loxp::T3H38 acitive]); hrtIs3[Pdes-2::myri-gfp]
		2° branches	8	0	0	7	6			2° branches	8	3	5	7	11			ectopic branches	3	17	15	3	13
			8	3	4	7	5				8	3	2	7	7				2	9	12	2	8
			9	0	0	5	7				9	3	0	5	1				2	15	14	1	12
			5	0	3	8	8				5	3	2	8	9				3	9	18	2	9
			7	6	0	6	2				7	4	0	6	8				3	12	12	2	10
			8	0	0	5	0				8	4	6	5	1				2	8	16	4	10
			7	1	2	8	6				7	4	3	8	7				2	13	10	2	14
			5	3	3	4	5				5	5	3	4	7				4	14	13	3	8
			7	0	0	6	5				7	2	2	6	5				2	10	12	3	10
			6	2	5	8	6				6	2	1	8	6				2	16	13	4	14
			7	0	0	5	5				7	2	2	5	11				3	8	12	2	9
			6	0	2	6	5				6	6	1	6	6				1	10	13	1	6
			7	5	1	7	2				7	4	3	7	9				3	14	9	3	9
			8	4	0	8	6				8	5	2	8	8				2	10	13	4	12
			5	1	3	5	4				5	2	4	5	10				2	12	13	3	14
			5	3	0	8	0				5	4	2	8	4				1	15	14	4	9
			8	5	3	6	6				8	1	3	6	10				4	11	13	3	13
			9	0	0	6	3				9	1	1	6	7				2	19	12	3	12
			5	1	3	8	4				5	3	5	8	5				4	8	18	4	11
			6	3	3	6	7				6	2	6	6	2				2	11	10	4	13
												3	5
			n=20	n=20	n=20	n=20	n=20				n=20	n=21	n=21	n=20	n=20				n=20	n=20	n=20	n=20	n=20
		3° branches	8	0	0	7	6			3° branches	8	1	2	7	9
			8	0	1	7	5				8	0	0	7	7
			9	0	0	5	0				9	0	0	5	0
			5	0	1	8	5				5	1	0	8	7
			7	2	0	6	0				7	5	0	6	5
			8	0	0	5	0				8	0	3	5	0
			7	0	0	8	3				7	0	0	8	7
			5	1	1	4	5				5	1	0	4	4
			7	0	0	6	5				7	0	0	6	4
			6	0	0	8	6				6	0	0	8	5
			7	0	0	5	3				7	0	0	5	8
			6	0	0	6	5				6	0	0	6	6
			7	2	1	7	0				7	0	0	7	3
			8	1	0	8	6				8	0	0	8	6
			5	1	1	5	4				5	0	0	5	9
			5	0	0	7	0				5	0	0	7	1
			8	1	2	5	0				8	0	1	5	4
			8	0	0	6	3				8	0	0	6	3
			5	0	1	8	4				5	0	2	8	3
			6	0	0	6	3				6	0	0	6	0
												0	1
			n=20	n=20	n=20	n=20	n=20				n=20	n=21	n=21	n=20	n=20
		4° branches	22	0	0	27	18			4° branches	22	0	0	27	0
			22	0	0	21	21				22	0	0	21	0
			23	0	0	23	0				23	0	0	23	0
			23	0	0	24	12				23	0	0	24	0
			26	2	0	27	0				26	0	0	27	0
			28	0	0	24	0				28	0	0	24	0
			22	0	0	24	6				22	0	0	24	3
			23	0	0	20	17				23	0	0	20	1
			24	0	0	24	18				24	0	0	24	0
			23	0	0	21	14				23	0	0	21	3
			25	0	0	21	9				25	0	0	21	5
			25	0	0	20	20				25	0	0	20	2
			21	0	0	26	0				21	0	0	26	0
			26	0	0	22	20				26	0	0	22	1
			21	0	0	24	22				21	0	0	24	2
			25	0	0	23	0				25	0	0	23	0
			22	0	0	24	0				22	0	0	24	1
			23	0	0	21	19				23	0	0	21	2
			23	0	0	19	21				23	0	0	19	0
			21	0	0	20	3				21	0	0	20	0
												0	0
			n=20	n=20	n=20	n=20	n=20				n=20	n=21	n=21	n=20	n=20

## Sheet: Figure 3c
Figure 3c
	Stage	Strain name	GSW7284	GSW467	GSW7738	GSW7740	GSW7739	GSW7739
	2DOA	Genotype	argn-1(zac343[argn-1::gfp]); zjuSi47[Pcol-19>mito::mKate2]	argn-1(zac467[argn-1::gfp::loxp::let-858 3’ UTR::loxp:: T3H38 active]); zjuSi47[Pcol-19>mito::mKate2]	argn-1(zac467[argn-1::gfp::loxp::let-858 3’ UTR::loxp:: T3H38 active]); tmIs1028[Pdpy-7>NLS::Cre]; zjuSi47[Pcol-19>mito::mKate2]	argn-1(zac467[argn-1::gfp::loxp::let-858 3’ UTR::loxp:: T3H38 active]); tmIs1058[Pmyo-3>NLS::Cre]; zjuSi47[Pcol-19>mito::mKate2]	argn-1(zac467[argn-1::gfp::loxp::let-858 3’ UTR::loxp:: T3H38 active]); tmIs1055[Phsp-16.2>Cre]; zjuSi47[Pcol-19>mito::mKate2]	argn-1(zac467[argn-1::gfp::loxp::let-858 3’ UTR::loxp:: T3H38 active]); tmIs1055[Phsp-16.2>Cre]; zjuSi47[Pcol-19>mito::mKate2]
							no HS	HS
			153.399	151.148	21.2935	140.936	144.63	25.6965
			56.6971	132.415	19.4764	151.443	118.094	17.7379
			133.138	178.074	28.5643	166.562	71.2851	29.9165
			118.277	125.116	16.5535	138.898	97.4161	22.8316
			74.9276	153.344	11.3293	167.663	140.006	21.7633
			132.71	124.485	13.5099	146.217	109.467	17.7855
			146.532	117.885	10.2771	66.5594	102.177	21.6812
			222.946	157.56	15.9528	103.528	105.502	29.7542
			144.349	116.768	16.3319	143.916	94.3041	5.59893
			106.829	152.019	10.7974	105.756	135.439	42.3155
			106.912	163.254	7.99707	135.337	163.29	58.8709
			87.1284	150.012	20.1261	119.771	128.032	37.0675
			145.05	119.886	10.6557	123.242	109.544	12.5472
			119.348	147.804	19.7338	120.43	147.999	18.6829
			111.913	99.7118	10.0699	122.332	154.102	20.2444
			70.3862	142.687	21.9277	151.964	96.543	34.8263
			93.7012	123.44	30.0176	117.996	150.885	19.1989
			130.802	108.459	11.3842	132.375	119.5	3.6026
			174.634	130.173	6.74667	115.039	159.331	19.5466
			97.0429	125.897	8.62967	171.526	98.2281	21.2278
			103.249	94.6605	22.2201	120.214	102.864	32.1555
			99.3923	82.8133	10.5291	102.322	105.32	32.1465
			100.403	131.19	5.87747	103.13	148.079	25.0386
			195.525	107.827	12.1165	108.792	131.135	28.1607
			249.115	126.159	11.7293	66.3516	102.473	17.2446
			136.921	122.428	9.93527	54.8199	89.6573	17.1771
			145.787	165.98	11.4124	107.533	142.631	14.9976
			67.738	158.814	30.0318	118.513	124.951	18.3589
			190.895	189.482	26.4841	108.276	124.006	16.0833
			103.589	117.041	10.4144	78.6778	143.823	18.3047
			192.801	95.8665	10.6391	117.915	151.222	24.1963
			107.512	192.155	4.46033	122.719	122.966	26.0978
			194.484	134.517	16.539	175.561		17.1991
			209.399		9.80433	118.164		9.76193
			161.473		4.48153	129.919		16.4415
			128.858		13.2833	122.126		24.8057
			76.2903		10.2885			9.283
			173.483		6.64307			17.1525
			148.925		16.6269			22.25
			133.655		21.5217
					10.8715
					7.2666
					14.156
			n=40	n=33	n=43	n=36	n=32	n=39

## Sheet: Figure 3d
Figure 3d
	Stage	Strain name	SHX377	GSW7343	GSW7284	GSW467	GSW7738	GSW7740	GSW7739	GSW7739
	2DOA	Genotype	zjuSi47[Pcol-19>mito::mKate2]	argn-1(zac427); zjuSi47[Pcol-19>mito::mKate2]	argn-1(zac343[argn-1::gfp]); zjuSi47[Pcol-19>mito::mKate2]	argn-1(zac467[argn-1::gfp::loxp::let-858 3’ UTR::loxp:: T3H38 active]); zjuSi47[Pcol-19>mito::mKate2]	argn-1(zac467[argn-1::gfp::loxp::let-858 3’ UTR::loxp:: T3H38 active]); tmIs1028[Pdpy-7>NLS::Cre]; zjuSi47[Pcol-19>mito::mKate2]	argn-1(zac467[argn-1::gfp::loxp::let-858 3’ UTR::loxp:: T3H38 active]); tmIs1058[Pmyo-3>NLS::Cre]; zjuSi47[Pcol-19>mito::mKate2]	argn-1(zac467[argn-1::gfp::loxp::let-858 3’ UTR::loxp:: T3H38 active]); tmIs1055[Phsp-16.2>Cre]; zjuSi47[Pcol-19>mito::mKate2]	argn-1(zac467[argn-1::gfp::loxp::let-858 3’ UTR::loxp:: T3H38 active]); tmIs1055[Phsp-16.2>Cre]; zjuSi47[Pcol-19>mito::mKate2]
									no HS	HS
		Normal	31	0	38	31	1	31	30	4
		Intermediate	1	0	1	1	6	3	1	10
		Severe	0	28	0	0	32	0	2	22
		Total n=	32	28	39	32	39	34	33	36

## Sheet: Figure 4c
Figure 4c
	Stage	Strain name	TV15911	GSW7343	GSW476	GSW7974	GSW7820	GSW7845
Ectopic branches in 100µm anterior of cell body between 1° and 3°	3DOA	Genotype	wyIs592[ser2prom3>myr-gfp]	bicd-1(zac51);wyIs594([ser2prom3>myr-gfp])	bicd-1(zac476[bicd-1::loxp::let-858 stop::loxp::T3H38]);wyIs592[ser2prom3>myr-gfp]	bicd-1(zac476[bicd-1::loxp::let-858 stop::loxp::T3H38]);hrtSi27(des-2p::Cre);wyIs592	bicd-1(zac476[bicd-1::loxp::let-858 stop::loxp::T3H38]);wyIs592;tmIs1027(dpy-7p::Cre)	bicd-1(zac476[bicd-1::loxp::let-858 stop::loxp::T3H38]);tmIs1087(myo-3p::Cre);zacEx1846(Ex[ser2prom3>myr-gfp])
			6	32	6	8	4	3
			3	24	4	19	4	3
			4	30	3	21	6	2
			4	23	8	26	3	2
			3	32	4	22	7	5
			4	28	3	25	5	2
			4	18	3	29	2	4
			5	30	4	33	4	3
			6	32	4	34	6	2
			4	27	3	16	3	1
			1	21	4	24	3	5
			4	24	4	31	5	3
			3	20	4	17	4	2
			3	26	5	24	4	4
			4	26	9	15	6	3
			4	27	3	22	4	2
			3	25	3	24	4	4
			4	26	4	36	3	5
			4	28	3	32	7	4
			4	24	3	11	4	7
			2		3	25	4	4
			6		4	14	3	5
			8		3	28	4	4
			4		4	26	5	5
			5		3	27	4	4
			4		4	19	3	3
			3				6	2
							4
			n=27	n=20	n=26	n=26	n=28	n=27

## Sheet: Figure 5f
Figure 5f
	Stage	Strain name	GSW7284	GSW7286	GSW7285
	3DOA	Genotype	argn-1(zac343[argn-1::gfp]); zjuSi47[Pcol-19>mito::mKate2]	argn-1(zac393[argn-1::gfp::T3H38 inactive]); zjuSi47[Pcol-19>mito::mKate2]	argn-1(zac392[argn-1::gfp::T3H38 active]); zjuSi47[Pcol-19>mito::mKate2]
					0 μM	50 μM	100 μM	200 μM	250 μM	400 μM
			215.202	74.4637	5.00733	10.108	7.88	4.23667	240.204	9.31
			417.677	73.2877	1.195	1.195	16.5077	5.61567	185.989	17.3553
			283.16	69.894	4.371	4.371	5.59567	1.99133	62.5607	11.951
			397.829	56.493	5.619	5.619	6.591	148.43	12.0757	97.43
			383.753	100.347	8.38533	8.38533	6.12767	168.52	60.298	16.265
			296.303	105.003	9.28033	9.28033	7.09067	25.6087	45.693	146.744
			365.309	144.8	2.704	2.704	7.94433	9.38733	2.836	11.4117
			402.768	111.756	5.44767	5.44767	6.81867	11.963	24.9853	10.53
			324.553	73.9967	3.029	3.029	5.26767	5.952	79.2457	52.4493
			361.259	83.7093	5.24867	5.24867	5.796	9.43533	2.36433	84.7817
			242.02	110.596	5.94367	5.94367	10.9873	3.84567	293.835	69.1107
			317.776	75.8303	3.91833	3.91833	5.34933	51.681	220.795	15.2117
			207.884	55.521	3.58433	3.58433	3.21533	1.83433	43.578	20.5
			228.48	56.53	4.751	4.751	2.47633	112.905	197.318	11.9053
			275.181	29.064	4.442	4.442	11.3183	90.7317	276.209	9.28133
			387.148	137.71	9.49767	9.49767	3.34833	20.348	72.469	9.91533
			236.62	99.9127	8.473	8.473	5.986	6.20067	75.246	13.2823
			367.6	87.6687	6.90167	6.90167	2.03867	331.006	188.251	13.239
			310.578	105.77	7.25833	7.25833	5.83133		263.187	11.1463
			290.628	57.4513		14.1823	2.81367		41.699	14.457
			201.702	100.331		3.90167	6.24033		17.1117	14.7943
			443.498	57.9167		2.06233				15.3663
			387.819	64.052		6.94067				17.0403
			233.396	77.207		9.21467				3.37667
			235.258			14.7053				17.6613
			403.511			4.54767				17.4963
			417.042			6.19733				10.908
			326.946							7.98967
			180.058							7.11567
			368.088							12.8667
			261.795							17.8617
			510.773							11.2447
			241.233							17.0503
			425.735							16.3447
			426.568							15.564
										4.499
										3.70367
										120.201
										25.72
			n=35	n=24	n=19	n=27	n=21	n=18	n=21	n=39
		Each row is the mean of a single animal

## Sheet: Figure 5g
Figure 5g
	Stage	Strain name	SHX377	GSW7343	GSW7284	GSW7286	GSW7285
	3DOA	Genotype	zjuSi47[Pcol-19>mito::mKate2]	argn-1(zac427); zjuSi47[Pcol-19>mito::mKate2]	argn-1(zac343[argn-1::gfp]); zjuSi47[Pcol-19>mito::mKate2]	argn-1(zac393[argn-1::gfp::T3H38 inactive]); zjuSi47[Pcol-19>mito::mKate2]	argn-1(zac392[argn-1::gfp::T3H38 active]); zjuSi47[Pcol-19>mito::mKate2]
							0 μM	50 μM	100 μM	200 μM	250 μM	400 μM
		Normal	30	0	28	16	2	13	13	13	19	2
		Intermediate	5	0	3	6	5	7	3	2	2	23
		Severe	0	31	0	1	14	6	5	5	1	9
		total n=	35	31	31	23	21	26	21	20	22	34

[truncated: 15 more sheets: Figure 5h, Figure 5i, Figure 6c, Figure 6d, Figure S2c, Figure S2e, Figure S3c, Figure S3d, Figure S3e, Figure S3f, Figure S4b, Figure S4c, Figure S5b, Figure S5c, Figure S6b]
